# Supplementary material for: Risk factors and predictive models for frozen shoulder
Source: Sci Rep. 2024 Jul 3;14:15261. doi: 10.1038/s41598-024-66360-y (PMC11220144; doi:10.1038/s41598-024-66360-y)
Supplement: Supplementary file 1 — Supplementary Table 1. [file 41598_2024_66360_MOESM1_ESM.xlsx]

## Sheet: Sheet1
Gender	age	height（m）	weight(Kg)	BMI	uric acid	blood glucose	CHOL	TG	HDL	LDL	LDL/HDL	Hypertension	cervical spondylosis	type 2 diabetes	atherosclerosis	hyperlipidemia	thyroid disease
male	59	1.58	58.5	23.43	345	5.05	5.34	1.25	1.46	2.82	1.93					1
female	52	1.55	49	20.4	334	4.8	6.19	0.89	1.44	3.33	2.31					1	1
male	62	1.68	65	23.03	436	4.51	4.53	1.42	1.5	2.55	1.7
female	50	1.56	72	29.59	124	5.53	4.77	0.55	1.59	2.57	1.62		1
male	50	1.55	69	28.72	342	14.72	7.56	12.09	0.99	4.92	4.97			1		1
female	53	1.5	50	22.22	247	5.8	5.12	0.86	1.53	2.45	1.6
male	70	1.67	59	21.16	354	4.93	5.04	0.75	1.61	2.55	1.58				1
female	48	1.64	59	21.94	367	4.55	4.25	1.1	1.35	2.03	1.5		1
male	40	1.68	67	23.74	360	5.04	4.97	1.29	1.27	3.24	2.55
female	69	1.5	53	23.56	248	4.71	6.13	3.11	1.53	3.29	2.15		1
female	42	1.55	55	22.89	171	5.34	5.98	0.71	1.85	3.18	1.72
male	44	1.65	70	25.71	351	8.67	5.03	3.37	0.75	2.82	3.76			1
male	51	1.68	60	21.26	308	5.37	6.07	1.29	1.5	3.28	2.19
female	70	1.5	53	23.56	372	2.91	5.13	2.36	1.19	3.52	2.96	1		1
male	46	1.62	63	24.01	331	4.29	6.74	1.47	1.17	4.51	3.85					1
female	54	1.55	55	22.89	381	6.6	6.19	4.04	1.5	3.71	2.47		1	1		1
female	52	1.56	55	22.6	268	4.4	5.6	1.19	1.7	3.11	1.83		1			1
male	50	1.6	60	23.44	311	6.6	6.19	4.04	1.5	3.71	2.47
female	54	1.62	50.1	19.09	289	4.88	5.24	1.09	1.72	2.89	1.68		1				1
female	46	1.53	64	27.34	348	10.48	4.34	3.43	0.83	2.52	3.04			1	1
female	56	1.5	57	25.33	279	5.68	6.03	2.54	1.48	3.67	2.48					1
female	55	1.45	56	26.63	305	4.47	6.65	1.04	2.37	3.52	1.49	1				1
female	44	1.58	51	20.43	271	4.56	2.98	0.94	1.04	1.61	1.55
female	59	1.57	50.4	20.45	224	4.9	5.32	1.47	1.91	2.49	1.3		1
female	57	1.57	60	24.34	342	5.09	5.59	2.67	1.21	3.06	2.53					1
male	64	1.71	56	19.15	310	4.21	4.96	1.29	1.4	2.28	1.63				1
female	51	1.58	65	26.04	225	5.77	5.44	2.56	1.37	3.22	2.35					1
male	50	1.6	60	23.44	352	13.21	7.63	6.59	1.08	4.44	4.11			1
female	68	1.55	60	24.97	290	6.36	3.42	1.59	1.14	2.03	1.78			1
female	53	1.58	52	20.83	335	4.7	6.34	2.6	1.26	4.29	3.4					1
female	48	1.62	50	19.05	191	4.31	5.29	1.22	1.99	2.84	1.43
male	53	1.68	69.4	24.59	281	16.43	4.97	2.73	0.9	3.02	3.36			1		1
female	46	1.56	75	30.82	302	3.82	5.44	1.05	1.57	3.31	2.11						1
female	56	1.6	45	17.58	298	4.12	4.37	0.69	1.56	1.83	1.17
female	58	1.58	68	27.24	226	6.64	5.4	3.05	1.08	3.31	3.06
female	57	1.64	69	25.65	379	4.19	6.29	2.23	1.1	3.52	3.2	1		1
female	48	1.55	52	21.64	261	4.62	6.06	1.85	1.31	3.64	2.78					1
female	57	1.54	60	25.3	226	6.64	5.4	3.05	1.08	3.31	3.06		1
male	64	1.7	67	23.18	348	4.76	4.54	1.05	1.04	2.44	2.35				1
male	61	1.7	65	22.49	438	5.12	4.54	2.58	0.87	2.76	3.17
male	52	1.55	56	23.31	357	5.34	5.6	1.48	1.11	3.81	3.43				1	1
female	52	1.5	46	20.44	253	8.96	5.28	0.87	1.99	2.39	1.2			1		1
male	63	1.7	65	22.49	392	4.55	5.54	2.16	1.41	3.15	2.23				1	1
female	58	1.5	48	21.33	220	6.01	5.75	0.95	1.18	3.12	2.64		1
female	67	1.54	54	22.77	236	6.1	5.09	1.61	1.16	2.78	2.4			1
female	53	1.55	64	26.64	262	4.75	6.48	2.19	1.32	4.04	3.06					1
female	51	1.52	67	29	308	4.83	4.82	1.03	1.5	2.49	1.66
female	63	1.55	40	16.65	192	5.98	6.36	1.18	2.38	3.74	1.57	1	1	1
male	67	1.64	60	22.31	313	5.67	3.75	1	0.82	2.5	3.05				1
female	70	1.58	53	21.23	450	4.95	5.95	3.35	1.07	3.58	3.35					1
female	49	1.55	55	22.89	287	4.52	4.01	0.59	1.44	2.47	1.72
male	49	1.68	74	26.22	394	4.95	6.56	0.8	1.22	4.98	4.08					1
female	52	1.58	55	22.03	230	10.63	5.99	2.55	1.33	4.13	3.11			1		1
female	43	1.58	57	22.83	221	4.54	5.82	4.12	1.11	3.24	2.92					1
female	58	1.56	43	17.67	241	7.58	3.61	1.26	1.19	1.76	1.48
female	57	1.55	55	22.89	253	5.96	5.59	4.12	1.11	3.24	2.92		1			1
female	50	1.58	55	22.03	307	4.19	4.61	1.53	1.65	2.09	1.27
male	55	1.65	63	23.14	484	4.03	4.73	2.96	0.82	3.35	4.09		1	1	1
female	49	1.53	62	26.49	324	5.1	6.1	4.1	0.97	3.13	3.23		1	1		1
female	53	1.52	67	29	308	4.83	4.82	1.03	1.5	2.49	1.66
female	46	1.67	59	21.16	261	4.6	4.85	1.19	1.11	3.29	2.96
male	59	1.63	60	22.58	298	6.1	4.18	0.96	1.41	2.02	1.43			1
male	64	1.64	58	21.56	437	3.84	3.76	1.54	1.3	1.85	1.42
female	57	1.58	55	22.03	260	3.99	5.15	0.84	1.81	2.3	1.27			1
female	53	1.52	60	25.97	210	3.84	3.76	1.54	1.3	1.85	1.42
female	52	1.6	56	21.88	253	4.99	5.36	2.63	1.61	1.88	1.17					1
female	48	1.56	50	20.55	292	4.92	5.86	1.54	2.35	2.93	1.25		1
male	55	1.67	63	22.59	317	5.23	5.24	2.2	1.25	3.28	2.62
male	58	1.72	90	30.42	189	11.5	5.12	3.66	1.02	2.12	2.08		1
male	67	1.55	55	22.89	268	5	5	2.48	1.27	3	2.36
female	53	1.56	54	22.19	224	4.38	5.06	0.93	1.77	2.74	1.55
female	49	1.49	47	21.17	2.9	5.33	4.87	0.95	1.68	2.39	1.42
female	57	1.53	47	20.08	247	4.33	5.18	1.13	1.64	2.36	1.44
female	57	1.64	55	20.45	298	5	4	0.93	1.06	2	1.89
female	53	1.55	90	37.46	474	5	3	1.95	0.99	2	2.02
female	68	1.55	67	27.89	236	4.87	7.01	3.18	1.54	3.4	2.21		1		1	1
male	45	1.6	59	23.05	387	4.58	3.46	4.31	0.78	1.71	2.19					1
female	63	1.52	63	27.27	208	4.99	4.37	0.76	1.16	2.87	2.47	1
female	54	1.5	65	28.89	308	6.87	5.22	2.51	1.35	2.76	2.04		1	1		1
male	53	1.7	63	21.8	367	4.35	4.65	1.83	1.09	2.69	2.47		1
female	55	1.53	48	20.5	272	8.75	5.26	1.83	1.54	2.49	1.62	1
male	48	1.6	76	29.69	518	4.68	5.21	2.94	0.92	3	3.26
female	43	1.62	60	22.86	287	4.67	4.96	0.56	1.99	2.4	1.21
female	55	1.55	58	24.14	225	8.03	4.24	1.6	1.58	2.53	1.6
female	45	1.58	53	21.23	255	5.07	6.79	1.28	2.46	4.34	1.76	1
female	50	1.6	57	22.27	196	4.17	6.72	1.11	2.46	4.26	1.73
female	48	1.55	53	22.06	212	5.96	6.54	1.03	1.85	4.3	2.32		1
female	54	1.5	49	21.78	258	3.69	3.51	0.65	1.23	1.91	1.55
male	59	1.7	80	27.68	485	10.07	5.97	4.64	1.22	3.44	2.82	1		1
female	53	1.65	70	25.71	308	5.78	5.91	2.13	1.14	4.37	3.83	1
female	46	1.6	65	25.39	284	5.09	4.61	1.53	1.65	2.94	1.78
male	52	1.7	63	21.8	345	5.21	4.97	1.41	1.18	3.26	2.76
female	50	1.53	55	23.46	275	4.03	3.22	1.93	0.81	2.06	2.54				1	1
male	48	1.62	65	24.77	240	8.95	5.54	8.78	0.7	2.76	3.94			1
female	53	1.5	61	27.11	386	7.65	5.96	1.98	1.69	3.75	2.22			1		1
female	59	1.6	50	19.53	235	5.03	4.83	2.11	1.48	2.69	1.82
female	59	1.6	47	18.36	317	4.41	5.15	0.87	1.72	3.29	1.92	1			1
male	48	1.71	60	20.52	234	9.31	5.6	0.59	1.82	3.3	1.81			1		1
male	57	1.52	61	26.4	469	9.49	6.61	5.24	1.39	4.12	2.94
female	51	1.6	58	22.66	367	5.66	6.09	1.97	1.38	3.92	2.84				1	1
male	60	1.56	60	24.65	315	8.11	5.55	2.27	1.29	3.51	2.72	1			1	1
male	50	1.68	83	29.41	387	8.48	8.22	2.54	1.75	5.3	3.03			1	1
male	51	1.6	76	29.69	649	10.09	5.48	4.36	1.12	3.82	3.41	1		1	1	1
