# Supplementary material for: Risk factors and predictive models for frozen shoulder
Source: Sci Rep. 2024 Jul 3;14:15261. doi: 10.1038/s41598-024-66360-y (PMC11220144; doi:10.1038/s41598-024-66360-y)
Supplement: Supplementary file 2 — Supplementary Table 2. [file 41598_2024_66360_MOESM2_ESM.xls]

## Sheet: 病案浏览导出20230414
Gender	age	height（m）	weight(Kg)	BMI	uric acid	blood glucose	CHOL	TG	HDL	LDL	LDL/HDL	Hypertension	cervical spondylosis	type 2 diabetes	atherosclerosis	hyperlipidemia	thyroid disease
male	40	1.7	71		574	4.82	4.46	3.38	0.84	3.16	3.7619					1
female	40	1.6	49		279	5.82	3.88	1.1	1.39	2.39	1.71942
male	40	1.72	68		266	4	4	0.74	1.34	3	2.23881
female	40	1.58	63		287	4.71	4.49	0.97	1.79	2.29	1.27933	1
male	40	1.6	64		468	4.62	4.84	3.61	0.84	2.45	2.91667
male	41	1.65	72		410	5.33	4.16	1.96	1.13	2.57	2.27434	1
female	41	1.64	98		324	4	3	1.02	0.9	2	2.22222
male	41	1.68	78		272	4.48	4	1.46	1.43	2.01	1.40559
female	41	1.5	48		321	4.15	6.3	1.52	1.15	4.18	3.63478					1
male	43	1.67	61		369	4.26	5.28	6.53	0.99	3.09	3.12121
male	44	1.72	67.5		182	4.2	3.99	1.27	1.02	2.55	2.5
female	44	1.55	58		195	5	4	0.95	1.22	2	1.63934
female	44	1.5	60		315	6.13	5.21	1.91	1.43	3.22	2.25175
female	44	1.6	55		355	8.38	4.5	1.18	1.6	2.42	1.5125
male	44	1.74	94		275	4.9	3.8	0.83	1.22	2.01	1.64754
female	45	1.53	57		234	5.96	4.63	1	0.99	2.64	2.66667
male	45	1.62	65		462	6	6	5.93	1.4	4	2.85714
male	45	1.68	70		291	5	5	1.15	1.06	3	2.83019
male	45	1.65	78.4		274	5.38	5.76	4.29	0.91	3.47	3.81319
female	45	1.58	56		263	4.25	4.2	0.97	1.7	2.08	1.22353
female	45	1.55	52		382	5.76	6.23	8.69	1.03	3.14	3.04854					1
male	45	1.68	65		370	4.71	4.91	3.13	1.01	3	2.9703					1
female	45	1.51	52		233	6.83	4.84	0.92	1.65	2.37	1.43636
male	45	1.65	68.3		175	4.8	5.37	0.86	1.36	3.32	2.44118
male	45	1.64	70		291	5.56	6.02	1.07	1.33	3.62	2.7218					1
female	46	1.55	79		368	5.02	4.72	1.21	1.62	2.73	1.68519
female	46	1.6	65		233	5.73	6.67	1.09	1.8	4.01	2.22778			1
female	46	1.63	68		305	4	5	1.29	1.26	3	2.38095
male	46	1.65	71		559	5.75	6.05	1.75	1.25	3.93	3.144					1
female	46	1.48	55		289	5	5	1.07	1.68	3	1.78571
male	46	1.7	73		326	5	4	2	0.96	3	3.125
male	46	1.65	72.2		295	5.75	4.91	3.95	0.83	2.45	2.95181					1
male	46	1.7	66		238	8.03	5.95	4.14	1.2	3.44	2.86667
female	46	1.63	60		280	4.12	3.96	0.88	1.07	2.49	2.3271
female	46	1.58	77		333	5.24	5.05	2.37	1.26	2.92	2.31746
female	46	1.42	55		194	4.32	8.21	1.13	1.39	5.16	3.71223
female	46	1.58	58		302	5.71	5.24	1.74	1.22	3.39	2.77869
male	46	1.66	59		349	5.43	5.08	0.73	1.62	3.13	1.9321
male	46	1.7	79		360	6.54	5.71	0.85	1.21	4.08	3.3719
female	46	1.52	57		406	4.44	5.65	2.93	1.04	3.5	3.36538
male	46	1.62	73		368	6.96	5.41	3.3	1.47	2.86	1.94558					1
male	46	1.66	58		342	4.68	5.83	4.76	0.86	3.39	3.94186	1
female	47	1.68	84		314	4.45	3.57	0.82	1.29	2.02	1.56589
female	47	1.55	70		268	5.23	4.97	1.23	1.59	3.07	1.93082
male	47	1.75	67		289	7	5	1.78	1.18	4	3.38983
male	47	1.61	80		352	5	4	0.68	1.26	3	2.38095	1
female	47	1.6	57.5		217	6.04	6.26	0.94	1.98	3.66	1.84848
male	47	1.7	79		343	7.01	5.87	2.19	0.98	4.11	4.19388					1
male	47	1.7	60		265	5.26	6.83	1.24	2.06	3.64	1.76699
male	48	1.7	76		351	5.21	5.09	1.34	1.64	3.11	1.89634
female	48	1.55	65		311	5.49	3.94	1.43	1.05	2.52	2.4
male	48	1.7	69		317	8	4	0.62	1.37	3	2.18978
male	48	1.72	80		324	4.14	4.93	2.49	1.28	2.8	2.1875
female	48	1.55	60		366	6.14	5.14	2.29	1.27	3.21	2.52756
female	48	1.58	70		212	4.59	4.2	2.58	0.88	2.49	2.82955	1
male	48	1.6	66		409	5.12	5.6	1.25	1.09	4.01	3.6789
female	48	1.59	67		250	4.89	4.41	1.42	1.1	2.2	2
female	48	1.55	50		243	4.93	4.53	2.76	1.23	1.95	1.58537
male	48	1.6	64		282	4.56	5.29	1.32	1.32	3.35	2.53788					1
female	48	1.45	40		242	5.7	5.48	1.72	1.31	3.12	2.38168
female	49	1.57	58		274	4.52	3.7	0.59	1.35	2.07	1.53333
male	49	1.6	75.5		372	4	6	5	1.33	4	3.00752
female	49	1.54	54		264	5	6	1	1.9	4	2.10526
female	49	1.65	65		334	5.37	6.21	0.67	1.91	3.77	1.97382
female	49	1.55	62		233	4.89	3.21	0.74	1.54	1.29	0.837662	1
male	49	1.63	64		342	5.63	4.28	1.28	1.72	2.22	1.2907
female	49	1.63	58		296	4.87	4.75	0.97	1.63	2.84	1.74233
female	49	1.53	70		498	5.28	5.26	3.14	1.12	2.72	2.42857					1
female	49	1.5	58		288	5.13	5.26	1.75	1.51	3.1	2.05298
male	49	1.53	60		326	5.88	6.7	3.91	1.33	3.75	2.81955
female	49	1.54	67		199	13.3	4.73	2.99	1.51	2.74	1.81457					1
male	49	1.58	55		264	4.58	5.48	1.63	1.08	3.4	3.14815
female	49	1.65	80		351	4.43	2.4	1.45	3.27	2.07	0.633028					1
female	49	1.55	53		146	5.61	5.44	1.11	1.62	3.27	2.01852
male	50	1.7	72		358	4.3	7.13	2.83	2.24	3.76	1.67857
male	50	1.75	83		402	4.27	6.41	1.85	1.99	3.85	1.93467				1
female	50	1.55	58		260	5.27	3.14	0.87	0.93	2.07	2.22581
male	50	1.64	55		343	4.06	5.86	0.94	1.43	3.92	2.74126
male	50	1.7	85		320	8.17	5.61	3.37	1.3	3.17	2.43846
female	50	1.52	68		332	4.29	5.09	1.5	1.33	2.85	2.14286
male	50	1.62	70		420	5.92	2.81	0.84	1.1	1.24	1.12727			1	1
female	50	1.58	60		273	4.11	5.98	1.4	1.25	3.45	2.76					1
female	50	1.56	65		301	5.08	4.03	1.88	1.11	2.17	1.95495
female	50	1.5	92		315	5.3	8.37	4.87	1.14	3.17	2.7807					1
female	50	1.45	72		395	5.92	6.09	1.4	1.63	3.76	2.30675					1
male	50	1.68	68		360	4.68	5.83	4.76	0.86	3.39	3.94186					1
female	50	1.58	63		248	4.93	6.05	0.69	1.43	3.94	2.75524
male	51	1.73	73		515	5.56	5.33	2.01	1.16	3.55	3.06034					1
female	51	1.57	67		328	5.57	5.38	2	1.44	3.6	2.5
male	51	1.66	62		425	5.32	4.02	1.23	1.31	4.11	3.1374
female	51	1.52	60		257	4.48	4.56	1.15	1.33	2.98	2.2406
female	51	1.5	53		341	4	4	0.89	1.5	2	1.33333			1
male	51	1.68	68		337	5	5	0.86	1.61	3	1.86335
female	51	1.52	54		247	6.28	6.16	1.67	1.64	3.7	2.2561
female	51	1.53	64		238	5	6	0.72	1.63	4	2.45399
male	51	1.6	68		324	6	4	0.83	1.47	3	2.04082
female	51	1.58	82		288	6	5	0.86	1.42	4	2.8169
male	51	1.7	70		462	5	5	4	1.03	3	2.91262
female	51	1.58	62		162	6.5	5	2.81	1.3	2.78	2.13846
female	51	1.6	67		125	5	4	3	0.81	3	3.7037
female	51	1.5	66		500	3.88	5.37	2.97	1.39	2.47	1.77698		1	1
female	51	1.6	74		326	4.96	6.39	1.49	2.23	3.53	1.58296
male	51	1.56	55		415	5.29	4.03	0.89	1.15	2.7	2.34783
female	51	1.62	73		296	4.43	5.27	0.97	1.46	3.27	2.23973
female	51	1.5	67		260	5.51	7.86	3.51	1.43	5.06	3.53846					1
male	51	1.58	55		220	4.33	4.11	0.84	1.73	1.63	0.942197
male	51	1.72	82		357	4.78	7.19	1.84	1.38	4.73	3.42754					1
female	51	1.5	50		254	7.8	5.59	2.38	1.32	2.52	1.90909
female	51	1.5	63		322	5.34	5.78	2.45	1.06	3.78	3.56604
female	51	1.63	60		351	4.43	4.1	1.45	1.63	2.07	1.26994	1
male	51	1.6	60		351	4.43	4.1	1.45	3.27	2.07	0.633028
female	52	1.47	56		310	6.17	4.98	4.12	1.33	2.95	2.21805
female	52	1.57	53		328	6.61	4.58	3.42	1.08	2.44	2.25926
male	52	1.75	70		355	5.36	5.05	1.12	1.43	3.28	2.29371
female	52	1.57	55		146	4.85	3.01	0.91	1.43	1.58	1.1049
female	52	1.53	51		209	4.88	4.9	0.63	1.34	3.26	2.43284	1
female	52	1.4	50		405	4	5	1.42	1.19	4	3.36134
female	52	1.6	65		368	8.94	5.33	6.18	1.09	3.34	3.06422
female	52	1.63	67.8		271	5.99	4.39	3.43	1	3.05	3.05
female	52	1.62	75		255	7	5	2.56	1.19	3	2.52101
male	52	1.6	65		252	6	5	1.9	1.23	3	2.43902
female	52	1.6	66		344	5.06	5.23	2.06	1.28	3.57	2.78906
female	52	1.46	55		269	4.95	6.44	4.06	0.9	4.07	4.52222
female	52	1.53	73		418	4.12	5.71	2.27	1.42	3.62	2.5493
female	52	1.53	58		359	9.4	4.75	2.55	1.35	2.44	1.80741
female	52	1.63	87		397	7.09	5.13	2.75	1.36	2.34	1.72059
male	52	1.64	68		282	4.57	3.93	1.09	1.29	2.12	1.64341
female	52	1.55	67		110	3.94	5.21	2.14	1.5	3.07	2.04667
male	52	1.6	55		281	10.84	5.26	1.15	1.08	3.11	2.87963
female	52	1.55	52		265	5.74	8.15	4.82	1.67	4.58	2.74251					1
female	52	1.56	61		302	5.71	5.24	1.74	1.22	3.39	2.77869
male	52	1.6	60		438	5.32	5.19	2.31	1.18	3.61	3.05932				1	1
female	52	1.56	60		383	8.9	6.74	3.27	1.24	3.54	2.85484					1
female	52	1.51	49		184	4.31	3.86	3.25	0.71	1.92	2.70423
male	52	1.62	60		259	4.59	4.89	2.46	0.87	2.73	3.13793
female	53	1.51	50		217	4.56	3.63	0.63	1.3	2.34	1.8
female	53	1.5	60		198	5.73	4.2	1.32	1.63	3.26	2
female	53	1.56	65		324	5.07	6.14	1.66	2	3.4	1.7	1				1
female	53	1.54	76		382	6.53	6.36	2.6	1.52	4.01	2.63816					1
female	53	1.6	64		301	5.31	6.21	1.82	1.47	3.9	2.65306
female	53	1.6	61		198	10.84	6.86	2.19	1.85	3.92	2.11892	1				1
female	53	1.6	62		252	5.33	5.04	0.78	2.1	2.31	1.1				1
female	53	1.55	53		315	4.43	5.34	0.98	1.66	2.94	1.77108					1
male	53	1.6	55		279	5.31	5.58	2.34	1.41	3.43	2.43262					1
female	53	1.6	50		214	5.52	4.56	0.74	2.06	2.04	0.990291
male	53	1.65	85		505	4.68	5.83	4.76	0.86	3.39	3.94186
male	53	1.55	53		529	4.43	2.4	1.45	3.27	2.07	0.633028			1
male	54	1.65	60		280	5.61	5.06	0.7	1.46	3.03	2.07534
male	54	1.75	90		425	5.32	6.02	1.23	1.31	4.11	3.1374
female	54	1.53	60		287	4.66	4.74	0.93	1.59	3.24	2.03774
male	54	1.7	66		423	4.32	3.22	0.76	0.72	2.14	2.97222
male	54	1.61	79		395	4.88	6.07	2.35	1.49	4.05	2.71812	1
female	54	1.6	73		415	5	6	2.5	1.22	4	3.27869
male	54	1.52	51		444	5.2	5.35	0.71	2.19	2.34	1.06849				1
female	54	1.48	50		279	5.02	7.32	2.78	1.07	4.43	4.14019
female	54	1.53	53		143	4.94	6.01	0.9	2.19	3.1	1.41553
female	54	1.58	52		141	4.42	4.53	2	1.08	2.74	2.53704
male	54	1.64	66		304	4.85	4.97	1.14	1.69	2.31	1.36686
female	54	1.68	57		335	6.78	4.8	0.74	1.99	1.91	0.959799
female	54	1.55	70		265	4.4	4.2	1.32	1.12	2.2	1.96429				1
female	54	1.58	55		297	5.04	4.67	0.87	1.91	1.76	0.921466
female	54	1.57	58		385	4.43	4.1	1.45	3.27	2.07	0.633028	1		1
male	54	1.7	70		242	5.7	5.48	1.72	1.31	3.12	2.38168
male	55	1.77	70		328	3.46	2.3	1.7	0.9	1.18	1.31111			1
female	55	1.5	47		197	3.05	5.88	1.69	1.58	3.63	2.29747
female	55	1.5	49		238	4.55	6.34	1.19	1.53	3.87	2.52941
female	55	1.53	66		291	4.84	5.41	1.46	1.64	3.43	2.09146
male	55	1.6	70		470	5	5	2.59	1.07	3	2.80374	1
female	55	1.47	58		343	5	6	2	1.47	4	2.72109
female	55	1.48	75		80	12.71	4	0.99	0.72	2.43	3.375	1		1
female	55	1.6	57		291	5.41	5.41	2.35	1.04	3.79	3.64423
female	55	1.54	69		317	3.93	5.45	1.53	1.61	3.27	2.03106
female	55	1.5	47		193	4.71	3.54	0.79	0.94	2.21	2.35106
male	55	1.6	67		486	4.9	4.67	2.6	0.9	3.22	3.57778
female	55	1.57	61		306	5.28	4.34	1.47	1.2	2.45	2.04167						1
female	55	1.58	50		382	5.02	4.65	0.95	1.99	2.1	1.05528
male	55	1.55	66		279	8.69	4.79	1.31	1.39	2.5	1.79856
female	55	1.55	57		229	5.59	3.41	0.61	1.28	1.18	0.921875
female	55	1.6	70		311	5.48	6.6	6.44	1.51	3.73	2.4702
female	55	1.54	67.5		171	7.91	5.29	4.21	1.46	3.09	2.11644
female	55	1.54	51		225	5.3	5.97	0.97	1.78	3.34	1.8764					1
female	55	1.6	81		240	5.62	6.13	1.67	1.7	3.44	2.02353
male	55	1.66	70		383	8.9	6.74	3.27	1.24	3.54	2.85484				1	1
female	55	1.5	53		351	4.43	4.1	1.45	1.63	2.07	1.26994
female	55	1.5	66		217	4.68	5.68	2.55	1.08	3.35	3.10185
female	56	1.6	55		192	4.96	3.07	0.86	1.07	1.8	1.68224				1
male	56	1.62	82		327	5.28	4.23	1.6	0.89	2.93	3.29213
female	56	1.5	60		254	9.47	5.18	3.18	1.56	3.22	2.0641
female	56	1.5	45		258	4.51	3.82	0.59	1.46	2.3	1.57534
female	56	1.58	82		368	5.79	6.09	2.42	1.5	4.21	2.80667	1
male	56	1.68	77		428	5	6	1.48	1.24	4	3.22581
male	56	1.65	85		341	6	3	2	0.87	2	2.29885	1
female	56	1.57	58		385	6.36	3.15	1.65	0.91	1.76	1.93407	1		1
female	56	1.55	70		327	5.16	8.59	3.99	1.25	5.15	4.12
female	56	1.6	52		121	4.71	4.62	0.76	1.83	2.59	1.4153
male	56	1.73	79		360	4.35	5.2	2	1.4	3.04	2.17143					1
female	56	1.5	65		331	7.13	5.32	1.55	2.01	2.67	1.32836					1
female	56	1.53	64		275	5.23	4.61	1.43	1.29	2.79	2.16279
male	56	1.68	59		360	10.65	4.22	3.65	1.07	1.82	1.70093
female	56	1.48	55		213	5.03	5.7	2.13	1.43	3.01	2.1049					1
female	56	1.52	56		247	4.68	6.68	1.87	1.44	3.79	2.63194
male	56	1.62	66		292	5.1	5.57	1.52	1.47	3.34	2.27211
female	56				208	7.1	5.84	2.48	1.22	3.4	2.78689
female	56	1.53	57		256	4.36	6.6	1.22	1.35	4.34	3.21481				1
male	56	1.6	60		372	5.07	5.59	1.1	1.57	3.66	2.33121
female	56	1.53	60		307	8.26	5.24	1.45	1.46	2.67	1.82877
female	56	1.58	61		491	6.76	5.41	1.04	1.65	3.13	1.89697					1
female	56	1.6	65		305	4.87	4.97	1.16	1.2	2.76	2.3
male	56	1.7	65		405	5.04	6.51	21.74	0.31	2.43	7.83871
male	57	1.65	78		380	5	4	1	1.15	3	2.6087
male	57	1.65	70		358	5	4	1.09	1.31	3	2.29008
female	57	1.49	60		243	5	4	1.97	0.91	3	3.2967				1	1
female	57	1.55	56		281	5	5	0.86	1.77	3	1.69492
female	57	1.53	49		413	7.28	5.6	2.86	2.07	2.97	1.43478			1		1
male	57	1.7	61		294	5	3.74	1.55	0.97	2.14	2.20619
female	57	1.6	60		332	4.24	3.49	2.9	0.83	0.9	1.08434	1
male	57	1.64	60		320	4.48	3.42	2.23	1.01	2.24	2.21782
female	57	1.63	60		353	5.67	7	2.06	1.6	4.21	2.63125
male	57	1.65	58		146	5.61	5.44	1.11	1.62	3.27	2.01852
female	57	1.48	56		345	4.46	7.22	2.85	1.19	4.64	3.89916
male	57	1.62	60		242	5.7	5.48	1.72	1.31	3.12	2.38168			1
female	57	1.5	52		242	5.7	5.48	1.72	1.31	3.12	2.38168
male	57	1.55	67		317	4.7	6.48	2.51	1.53	3.88	2.53595
female	58	1.52	44		194	5.65	3.28	0.96	1.15	1.73	1.50435				1
male	58	1.71	67		327	5.2	4.4	0.97	1.36	2.74	2.01471
female	58	1.65	74		264	5.57	4.59	1.26	1.37	2.97	2.16788
female	58	1.55	61.1		240	5.09	4.61	0.92	1.66	2.82	1.6988
male	58	1.6	65		327	4.75	4.79	1.15	1.05	2.97	2.82857
female	58	1.6	54		233	5.22	4.9	1.28	1.61	2.77	1.7205
female	58	1.6	65		294	11.15	5.58	4.06	1.25	2.6	2.08	1		1		1
male	58	1.7	64		274	4.64	4.74	0.74	1.35	2.45	1.81481
female	58	1.56	60		448	6.25	6.99	2.8	2.21	3.68	1.66516	1
female	58	1.54	53		252	5.61	5.99	5.94	1.11	3.59	3.23423					1
female	58	1.55	67.3		504	6.67	5.61	0.83	1.36	3.67	2.69853
male	58	1.65	57		349	5.57	4.93	0.59	1.72	2.91	1.69186
female	58				393	18.91	6.35	2.56	1.29	3.74	2.89922
female	58	1.59	78.5		355	5.01	5.35	2.46	1.24	3.79	3.05645					1
female	58	1.55	50		277	6	5.61	1.06	2.44	2.58	1.05738
female	58	1.47	53		265	5.26	6.83	1.24	2.06	3.64	1.76699
female	58	1.54	70		362	6.85	6.69	2.84	1.39	3.84	2.76259			1		1
male	58	1.7	65		351	4.43	4.1	1.45	3.27	2.07	0.633028
female	58	1.5	62		439	4.65	3.68	2.77	1.09	1.45	1.33028
female	58	1.55	60		242	5.7	5.48	1.72	1.31	3.12	2.38168
female	59	1.6	58		224	4.82	4.64	0.94	1.71	2.69	1.5731
male	59	1.7	68		322	3.91	5.26	3.62	1.14	2.64	2.31579					1
female	59	1.42	51		333	6.38	5.52	1.97	1.26	3.97	3.15079
female	59	1.52	54		184	10.22	6.73	2.32	1.67	4.39	2.62874			1		1
female	59	1.55	61		271	6.94	5.18	1.76	1.61	2.71	1.68323
female	59	1.53	60		169	5.76	5.62	1.78	2.07	3.09	1.49275
female	59	1.62	81		250	5.85	5.19	2.74	0.88	2.69	3.05682	1			1
female	59	1.5	60		371	4.96	6.05	5.02	0.87	3.15	3.62069	1				1
female	59	1.6	55		246	3.92	5.13	2.48	1.14	2.73	2.39474	1
female	59	1.6	58		242	5.7	5.48	1.72	1.31	3.12	2.38168
female	60	1.57	68.3		227	4.54	4.81	1.82	1.5	3.2	2.13333
female	60	1.53	43		294	4.49	5.11	1.72	1.82	2.86	1.57143
female	60	1.54	59		231	6.24	6.65	2.31	1.53	4.36	2.84967
female	60	1.58	78		324	6.37	4.24	1.63	1.72	1.98	1.15116
female	60	1.52	61		299	5.05	10.4	2.26	1.6	6.59	4.11875
female	60	1.6	65		340	4.56	5.4	3.18	1.01	1.59	1.57426	1				1
male	60	1.62	59		320	4.97	4.56	0.52	1.5	2.2	1.46667	1			1
female	61	1.58	54		271	4.13	4.81	0.43	1.83	2.72	1.48634
female	61	1.55	60		256	5.41	3.54	1.35	1.26	1.42	1.12698
female	61	1.58	67		153	6.02	5.67	3.15	1.2	3.09	2.575	1
male	62	1.6	51		138	4.96	5.35	0.86	1.18	3.22	2.72881				1
female	62	1.58	78		324	6.37	4.24	1.63	1.72	1.98	1.15116
female	62	1.48	60		491	6.76	5.41	1.04	1.65	3.13	1.89697					1
female	63	1.6	65		333	4.22	4.99	1.41	1.93	2.75	1.42487	1			1
female	63	1.48	66		437	4.33	6	4.7	1.86	2.89	1.55376	1
female	63	1.53	60		124	5.12	4.5	1.02	1.5	1.92	1.28	1
male	63	1.67	72		307	5.55	6.38	1.79	1.02	3.67	3.59804					1
female	63	1.52	60		309	5.04	4.28	2.37	1.02	1.24	1.21569				1	1
female	63	1.6	72		442	4.43	4.1	1.45	1.63	2.07	1.26994
male	63	1.68	68		330	12.44	4.65	2.92	1.12	2.6	2.32143					1
female	63	1.48	54		439	4.65	3.68	2.77	1.09	1.45	1.33028	1
female	63	1.55	60		306	3.82	4.14	1.74	1.32	2.21	1.67424
male	64	1.62	61		310	5.53	3.97	5.57	1.11	2.15	1.93694	1			1	1
female	64	1.48	48		206	5.14	4.88	0.93	1.59	2.44	1.53459
female	65	1.44	55		219	4.9	5.49	0.91	1.48	3.81	2.57432
female	65	1.52	58		351	6.23	4.76	1.55	1.54	2.55	1.65584
male	65	1.56	64		385	4.39	4.26	0.89	1.79	2.35	1.31285	1
female	65	1.52	70		213	5.03	5.7	2.13	1.43	3.01	2.1049
female	65	1.5	50		351	4.43	4.1	1.45	1.63	2.07	1.26994
male	65	1.6	68		242	5.7	5.48	1.72	1.31	3.12	2.38168
male	66	1.61	47		322	4.92	5.46	0.76	2.08	3.19	1.53365				1
female	66	1.55	69		320	4.97	4.56	0.52	1.5	2.2	1.46667
female	66	1.55	55		298	4.2	6.74	0.76	2.35	3.8	1.61702
female	67	1.62	78		335	5.6	4.41	1.1	1.27	2.61	2.05512
male	67	1.6	70		619	5.67	3.95	2.88	1.05	2.65	2.52381					1
female	67	1.57	57		419	5.93	2.74	0.64	1.08	1.58	1.46296
female	67	1.52	55		293	6.14	4.97	4.03	1.16	3.31	2.85345
male	67	1.63	67		413	6.84	5.42	1.95	1.24	3.56	2.87097
female	67	1.4	45		294	9.81	4.38	1.13	1.25	2.8	2.24
female	67	1.59	55		183	4.73	4.55	1.05	1.81	2.2	1.21547
male	67	1.65	70		357	5.82	4.7	1.19	1.12	3.19	2.84821
female	67	1.6	60		402	4.35	5.86	2.47	1.07	3.05	2.85047	1				1
female	68	1.5	62		325	4.99	5.92	1.71	1.44	3.95	2.74306
female	68	1.45	53		231	6.33	4.36	0.68	2.24	2.27	1.01339
female	68	1.56	61		307	8.55	6.81	3.87	1.28	3.1	2.42188				1	1
female	68	1.5	61		234	5.23	7.48	1.71	1.71	3.88	2.26901					1
female	68	1.58	45		351	4.43	4.1	1.45	1.63	2.07	1.26994
female	68	1.4	58		389	9.68	5.39	2.14	1.22	3.31	2.71311	1		1		1
female	68	1.55	68		248	4.93	6.05	0.69	1.43	3.94	2.75524
female	69	1.43	50		486	3.97	6.05	2.66	1.33	4.02	3.02256
male	69	1.64	60		288	4.03	5.02	1.18	1.95	2.61	1.33846				1
female	69	1.5	59		307	8.26	5.24	1.45	1.46	2.67	1.82877				1
male	69	1.6	57		146	5.61	5.44	1.11	1.62	3.27	2.01852
male	70	1.51	45		271	4.45	2.98	0.71	1.03	1.76	1.70874
female	70	1.5	60		399	4.88	5.03	2.08	1.27	3.38	2.66142
female	70	1.55	57		298	4.89	4.68	1.36	1.68	2.42	1.44048	1			1
