# Supplementary material for: Risk factors and predictive models for frozen shoulder
Source: Sci Rep. 2024 Jul 3;14:15261. doi: 10.1038/s41598-024-66360-y (PMC11220144; doi:10.1038/s41598-024-66360-y)
Supplement: Supplementary file 3 — Supplementary Table 3. [file 41598_2024_66360_MOESM3_ESM.xlsx]

## Sheet: Sheet1
	Group	Gender	age	BMI	uric acid	blood glucose	CHOL	TG	HDL	LDL	LDL/HDL	Hypertension	cervical spondylosis	type 2 diabetes	atherosclerosis	hyperlipidemia	thyroid disease	unite	round off
1	0	1	40	24.57	574	4.82	4.46	3.38	0.84	3.16	3.76	0	0	0	0	1	0	-2.16183	-3.914
2	0	0	40	19.14	279	5.82	3.88	1.1	1.39	2.39	1.72	0	0	0	0	0	0	-2.27766	-3.828
3	0	1	40	22.99	266	4	4	0.74	1.34	3	2.24	0	0	0	0	0	0	-2.73581	-4.598
4	0	0	40	25.24	287	4.71	4.49	0.97	1.79	2.29	1.28	1	0	0	0	0	0	-3.00356	-5.048
5	0	1	40	25	468	4.62	4.84	3.61	0.84	2.45	2.92	0	0	0	0	0	0	-2.975	-5
6	0	1	41	26.45	410	5.33	4.16	1.96	1.13	2.57	2.27	1	0	0	0	0	0	-3.14755	-5.29
7	0	0	41	36.44	324	4	3	1.02	0.9	2	2.22	0	0	0	0	0	0	-4.33636	-7.288
8	0	1	41	27.64	272	4.48	4	1.46	1.43	2.01	1.41	0	0	0	0	0	0	-3.28916	-5.528
9	0	0	41	21.33	321	4.15	6.3	1.52	1.15	4.18	3.63	0	0	0	0	1	0	-1.77627	-3.266
10	0	1	43	21.87	369	4.26	5.28	6.53	0.99	3.09	3.12	0	0	0	0	0	0	-2.60253	-4.374
11	0	1	44	22.82	182	4.2	3.99	1.27	1.02	2.55	2.5	0	0	0	0	0	0	-2.71558	-4.564
12	0	0	44	24.14	195	5	4	0.95	1.22	2	1.64	0	0	0	0	0	0	-2.87266	-4.828
13	0	0	44	26.67	315	6.13	5.21	1.91	1.43	3.22	2.25	0	0	0	0	0	0	-3.17373	-5.334
14	0	0	44	21.48	355	8.38	4.5	1.18	1.6	2.42	1.51	0	0	0	0	0	0	-2.55612	-4.296
15	0	1	44	31.05	275	4.9	3.8	0.83	1.22	2.01	1.65	0	0	0	0	0	0	-3.69495	-6.21
16	0	0	45	24.35	234	5.96	4.63	1	0.99	2.64	2.67	0	0	0	0	0	0	-2.89765	-4.87
17	0	1	45	24.77	462	6	6	5.93	1.4	4	2.86	0	0	0	0	0	0	-2.94763	-4.954
18	0	1	45	24.8	291	5	5	1.15	1.06	3	2.83	0	0	0	0	0	0	-2.9512	-4.96
19	0	1	45	28.8	274	5.38	5.76	4.29	0.91	3.47	3.81	0	0	0	0	0	0	-3.4272	-5.76
20	0	0	45	22.43	263	4.25	4.2	0.97	1.7	2.08	1.22	0	0	0	0	0	0	-2.66917	-4.486
21	0	0	45	21.64	382	5.76	6.23	8.69	1.03	3.14	3.05	0	0	0	0	1	0	-1.81316	-3.328
22	0	1	45	23.03	370	4.71	4.91	3.13	1.01	3	2.97	0	0	0	0	1	0	-1.97857	-3.606
23	0	0	45	22.81	233	6.83	4.84	0.92	1.65	2.37	1.44	0	0	0	0	0	0	-2.71439	-4.562
24	0	1	45	25.09	175	4.8	5.37	0.86	1.36	3.32	2.44	0	0	0	0	0	0	-2.98571	-5.018
25	0	1	45	26.03	291	5.56	6.02	1.07	1.33	3.62	2.72	0	0	0	0	1	0	-2.33557	-4.206
26	0	0	46	32.88	368	5.02	4.72	1.21	1.62	2.73	1.69	0	0	0	0	0	0	-3.91272	-6.576
27	0	0	46	25.39	233	5.73	6.67	1.09	1.8	4.01	2.23	0	0	1	0	0	0	-1.34241	-3.078
28	0	0	46	25.59	305	4	5	1.29	1.26	3	2.38	0	0	0	0	0	0	-3.04521	-5.118
29	0	1	46	26.08	559	5.75	6.05	1.75	1.25	3.93	3.14	0	0	0	0	1	0	-2.34152	-4.216
30	0	0	46	25.11	289	5	5	1.07	1.68	3	1.79	0	0	0	0	0	0	-2.98809	-5.022
31	0	1	46	25.26	326	5	4	2	0.96	3	3.13	0	0	0	0	0	0	-3.00594	-5.052
32	0	1	46	26.52	295	5.75	4.91	3.95	0.83	2.45	2.95	0	0	0	0	1	0	-2.39388	-4.304
33	0	1	46	22.84	238	8.03	5.95	4.14	1.2	3.44	2.87	0	0	0	0	0	0	-2.71796	-4.568
34	0	0	46	22.58	280	4.12	3.96	0.88	1.07	2.49	2.33	0	0	0	0	0	0	-2.68702	-4.516
35	0	0	46	30.84	333	5.24	5.05	2.37	1.26	2.92	2.32	0	0	0	0	0	0	-3.66996	-6.168
36	0	0	46	27.28	194	4.32	8.21	1.13	1.39	5.16	3.71	0	0	0	0	0	0	-3.24632	-5.456
37	0	0	46	23.23	302	5.71	5.24	1.74	1.22	3.39	2.78	0	0	0	0	0	0	-2.76437	-4.646
38	0	1	46	21.41	349	5.43	5.08	0.73	1.62	3.13	1.93	0	0	0	0	0	0	-2.54779	-4.282
39	0	1	46	27.34	360	6.54	5.71	0.85	1.21	4.08	3.37	0	0	0	0	0	0	-3.25346	-5.468
40	0	0	46	24.67	406	4.44	5.65	2.93	1.04	3.5	3.37	0	0	0	0	0	0	-2.93573	-4.934
41	0	1	46	27.82	368	6.96	5.41	3.3	1.47	2.86	1.95	0	0	0	0	1	0	-2.54858	-4.564
42	0	1	46	21.05	342	4.68	5.83	4.76	0.86	3.39	3.94	1	0	0	0	0	0	-2.50495	-4.21
43	0	0	47	29.76	314	4.45	3.57	0.82	1.29	2.02	1.57	0	0	0	0	0	0	-3.54144	-5.952
44	0	0	47	29.14	268	5.23	4.97	1.23	1.59	3.07	1.93	0	0	0	0	0	0	-3.46766	-5.828
45	0	1	47	21.88	289	7	5	1.78	1.18	4	3.39	0	0	0	0	0	0	-2.60372	-4.376
46	0	1	47	30.86	352	5	4	0.68	1.26	3	2.38	1	0	0	0	0	0	-3.67234	-6.172
47	0	0	47	22.46	217	6.04	6.26	0.94	1.98	3.66	1.85	0	0	0	0	0	0	-2.67274	-4.492
48	0	1	47	27.34	343	7.01	5.87	2.19	0.98	4.11	4.19	0	0	0	0	1	0	-2.49146	-4.468
49	0	1	47	20.76	265	5.26	6.83	1.24	2.06	3.64	1.77	0	0	0	0	0	0	-2.47044	-4.152
50	0	1	48	26.3	351	5.21	5.09	1.34	1.64	3.11	1.9	0	0	0	0	0	0	-3.1297	-5.26
51	0	0	48	27.06	311	5.49	3.94	1.43	1.05	2.52	2.4	0	0	0	0	0	0	-3.22014	-5.412
52	0	1	48	23.88	317	8	4	0.62	1.37	3	2.19	0	0	0	0	0	0	-2.84172	-4.776
53	0	1	48	27.04	324	4.14	4.93	2.49	1.28	2.8	2.19	0	0	0	0	0	0	-3.21776	-5.408
54	0	0	48	24.97	366	6.14	5.14	2.29	1.27	3.21	2.53	0	0	0	0	0	0	-2.97143	-4.994
55	0	0	48	28.04	212	4.59	4.2	2.58	0.88	2.49	2.83	1	0	0	0	0	0	-3.33676	-5.608
56	0	1	48	25.78	409	5.12	5.6	1.25	1.09	4.01	3.68	0	0	0	0	0	0	-3.06782	-5.156
57	0	0	48	26.5	250	4.89	4.41	1.42	1.1	2.2	2	0	0	0	0	0	0	-3.1535	-5.3
58	0	0	48	20.81	243	4.93	4.53	2.76	1.23	1.95	1.59	0	0	0	0	0	0	-2.47639	-4.162
59	0	1	48	25	282	4.56	5.29	1.32	1.32	3.35	2.54	0	0	0	0	1	0	-2.213	-4
60	0	0	48	19.02	242	5.7	5.48	1.72	1.31	3.12	2.38	0	0	0	0	0	0	-2.26338	-3.804
61	0	0	49	23.53	274	4.52	3.7	0.59	1.35	2.07	1.53	0	0	0	0	0	0	-2.80007	-4.706
62	0	1	49	29.49	372	4	6	5	1.33	4	3.01	0	0	0	0	0	0	-3.50931	-5.898
63	0	0	49	22.77	264	5	6	1	1.9	4	2.11	0	0	0	0	0	0	-2.70963	-4.554
64	0	0	49	23.88	334	5.37	6.21	0.67	1.91	3.77	1.97	0	0	0	0	0	0	-2.84172	-4.776
65	0	0	49	25.81	233	4.89	3.21	0.74	1.54	1.29	0.84	1	0	0	0	0	0	-3.07139	-5.162
66	0	1	49	24.09	342	5.63	4.28	1.28	1.72	2.22	1.29	0	0	0	0	0	0	-2.86671	-4.818
67	0	0	49	21.83	296	4.87	4.75	0.97	1.63	2.84	1.74	0	0	0	0	0	0	-2.59777	-4.366
68	0	0	49	29.9	498	5.28	5.26	3.14	1.12	2.72	2.43	0	0	0	0	1	0	-2.7961	-4.98
69	0	0	49	25.78	288	5.13	5.26	1.75	1.51	3.1	2.05	0	0	0	0	0	0	-3.06782	-5.156
70	0	1	49	25.63	326	5.88	6.7	3.91	1.33	3.75	2.82	0	0	0	0	0	0	-3.04997	-5.126
71	0	0	49	28.25	199	13.3	4.73	2.99	1.51	2.74	1.81	0	0	0	0	1	0	-2.59975	-4.65
72	0	1	49	22.03	264	4.58	5.48	1.63	1.08	3.4	3.15	0	0	0	0	0	0	-2.62157	-4.406
73	0	0	49	29.38	351	4.43	2.4	1.45	3.27	2.07	0.63	0	0	0	0	1	0	-2.73422	-4.876
74	0	0	49	22.06	146	5.61	5.44	1.11	1.62	3.27	2.02	0	0	0	0	0	0	-2.62514	-4.412
75	0	1	50	24.91	358	4.3	7.13	2.83	2.24	3.76	1.68	0	0	0	0	0	0	-2.96429	-4.982
76	0	1	50	27.1	402	4.27	6.41	1.85	1.99	3.85	1.93	0	0	0	1	0	0	-3.2249	-5.42
77	0	0	50	24.14	260	5.27	3.14	0.87	0.93	2.07	2.23	0	0	0	0	0	0	-2.87266	-4.828
78	0	1	50	20.45	343	4.06	5.86	0.94	1.43	3.92	2.74	0	0	0	0	0	0	-2.43355	-4.09
79	0	1	50	29.41	320	8.17	5.61	3.37	1.3	3.17	2.44	0	0	0	0	0	0	-3.49979	-5.882
80	0	0	50	29.43	332	4.29	5.09	1.5	1.33	2.85	2.14	0	0	0	0	0	0	-3.50217	-5.886
81	0	1	50	26.67	420	5.92	2.81	0.84	1.1	1.24	1.13	0	0	1	1	0	0	-1.49473	-3.334
82	0	0	50	24.03	273	4.11	5.98	1.4	1.25	3.45	2.76	0	0	0	0	1	0	-2.09757	-3.806
83	0	0	50	26.71	301	5.08	4.03	1.88	1.11	2.17	1.95	0	0	0	0	0	0	-3.17849	-5.342
84	0	0	50	40.89	315	5.3	8.37	4.87	1.14	3.17	2.78	0	0	0	0	1	0	-4.10391	-7.178
85	0	0	50	34.24	395	5.92	6.09	1.4	1.63	3.76	2.31	0	0	0	0	1	0	-3.31256	-5.848
86	0	1	50	24.09	360	4.68	5.83	4.76	0.86	3.39	3.94	0	0	0	0	1	0	-2.10471	-3.818
87	0	0	50	25.24	248	4.93	6.05	0.69	1.43	3.94	2.76	0	0	0	0	0	0	-3.00356	-5.048
88	0	1	51	24.39	515	5.56	5.33	2.01	1.16	3.55	3.06	0	0	0	0	1	0	-2.14041	-3.878
89	0	0	51	27.18	328	5.57	5.38	2	1.44	3.6	2.5	0	0	0	0	0	0	-3.23442	-5.436
90	0	1	51	22.5	425	5.32	4.02	1.23	1.31	4.11	3.14	0	0	0	0	0	0	-2.6775	-4.5
91	0	0	51	25.97	257	4.48	4.56	1.15	1.33	2.98	2.24	0	0	0	0	0	0	-3.09043	-5.194
92	0	0	51	23.56	341	4	4	0.89	1.5	2	1.33	0	0	1	0	0	0	-1.12464	-2.712
93	0	1	51	24.09	337	5	5	0.86	1.61	3	1.86	0	0	0	0	0	0	-2.86671	-4.818
94	0	0	51	23.37	247	6.28	6.16	1.67	1.64	3.7	2.26	0	0	0	0	0	0	-2.78103	-4.674
95	0	0	51	27.34	238	5	6	0.72	1.63	4	2.45	0	0	0	0	0	0	-3.25346	-5.468
96	0	1	51	26.56	324	6	4	0.83	1.47	3	2.04	0	0	0	0	0	0	-3.16064	-5.312
97	0	0	51	32.85	288	6	5	0.86	1.42	4	2.82	0	0	0	0	0	0	-3.90915	-6.57
98	0	1	51	24.22	462	5	5	4	1.03	3	2.91	0	0	0	0	0	0	-2.88218	-4.844
99	0	0	51	24.84	162	6.5	5	2.81	1.3	2.78	2.14	0	0	0	0	0	0	-2.95596	-4.968
100	0	0	51	26.17	125	5	4	3	0.81	3	3.7	0	0	0	0	0	0	-3.11423	-5.234
101	0	0	51	29.33	500	3.88	5.37	2.97	1.39	2.47	1.78	0	1	1	0	0	0	2.39973	2.134
102	0	0	51	28.91	326	4.96	6.39	1.49	2.23	3.53	1.58	0	0	0	0	0	0	-3.44029	-5.782
103	0	1	51	22.6	415	5.29	4.03	0.89	1.15	2.7	2.35	0	0	0	0	0	0	-2.6894	-4.52
104	0	0	51	27.82	296	4.43	5.27	0.97	1.46	3.27	2.24	0	0	0	0	0	0	-3.31058	-5.564
105	0	0	51	29.78	260	5.51	7.86	3.51	1.43	5.06	3.54	0	0	0	0	1	0	-2.78182	-4.956
106	0	1	51	22.03	220	4.33	4.11	0.84	1.73	1.63	0.94	0	0	0	0	0	0	-2.62157	-4.406
107	0	1	51	27.72	357	4.78	7.19	1.84	1.38	4.73	3.43	0	0	0	0	1	0	-2.53668	-4.544
108	0	0	51	22.22	254	7.8	5.59	2.38	1.32	2.52	1.91	0	0	0	0	0	0	-2.64418	-4.444
109	0	0	51	28	322	5.34	5.78	2.45	1.06	3.78	3.57	0	0	0	0	0	0	-3.332	-5.6
110	0	0	51	22.58	351	4.43	4.1	1.45	1.63	2.07	1.27	1	0	0	0	0	0	-2.68702	-4.516
111	0	1	51	23.44	351	4.43	4.1	1.45	3.27	2.07	0.63	0	0	0	0	0	0	-2.78936	-4.688
112	0	0	52	25.92	310	6.17	4.98	4.12	1.33	2.95	2.22	0	0	0	0	0	0	-3.08448	-5.184
113	0	0	52	21.5	328	6.61	4.58	3.42	1.08	2.44	2.26	0	0	0	0	0	0	-2.5585	-4.3
114	0	1	52	22.86	355	5.36	5.05	1.12	1.43	3.28	2.29	0	0	0	0	0	0	-2.72034	-4.572
115	0	0	52	22.31	146	4.85	3.01	0.91	1.43	1.58	1.1	0	0	0	0	0	0	-2.65489	-4.462
116	0	0	52	21.79	209	4.88	4.9	0.63	1.34	3.26	2.43	1	0	0	0	0	0	-2.59301	-4.358
117	0	0	52	25.51	405	4	5	1.42	1.19	4	3.36	0	0	0	0	0	0	-3.03569	-5.102
118	0	0	52	25.39	368	8.94	5.33	6.18	1.09	3.34	3.06	0	0	0	0	0	0	-3.02141	-5.078
119	0	0	52	25.52	271	5.99	4.39	3.43	1	3.05	3.05	0	0	0	0	0	0	-3.03688	-5.104
120	0	0	52	28.58	255	7	5	2.56	1.19	3	2.52	0	0	0	0	0	0	-3.40102	-5.716
121	0	1	52	25.39	252	6	5	1.9	1.23	3	2.44	0	0	0	0	0	0	-3.02141	-5.078
122	0	0	52	25.78	344	5.06	5.23	2.06	1.28	3.57	2.79	0	0	0	0	0	0	-3.06782	-5.156
123	0	0	52	25.8	269	4.95	6.44	4.06	0.9	4.07	4.52	0	0	0	0	0	0	-3.0702	-5.16
124	0	0	52	31.18	418	4.12	5.71	2.27	1.42	3.62	2.55	0	0	0	0	0	0	-3.71042	-6.236
125	0	0	52	24.78	359	9.4	4.75	2.55	1.35	2.44	1.81	0	0	0	0	0	0	-2.94882	-4.956
126	0	0	52	32.74	397	7.09	5.13	2.75	1.36	2.34	1.72	0	0	0	0	0	0	-3.89606	-6.548
127	0	1	52	25.28	282	4.57	3.93	1.09	1.29	2.12	1.64	0	0	0	0	0	0	-3.00832	-5.056
128	0	0	52	27.89	110	3.94	5.21	2.14	1.5	3.07	2.05	0	0	0	0	0	0	-3.31891	-5.578
129	0	1	52	21.48	281	10.84	5.26	1.15	1.08	3.11	2.88	0	0	0	0	0	0	-2.55612	-4.296
130	0	0	52	21.64	265	5.74	8.15	4.82	1.67	4.58	2.74	0	0	0	0	1	0	-1.81316	-3.328
131	0	0	52	25.07	302	5.71	5.24	1.74	1.22	3.39	2.78	0	0	0	0	0	0	-2.98333	-5.014
132	0	1	52	23.44	438	5.32	5.19	2.31	1.18	3.61	3.06	0	0	0	1	1	0	-2.02736	-3.688
133	0	0	52	24.65	383	8.9	6.74	3.27	1.24	3.54	2.85	0	0	0	0	1	0	-2.17135	-3.93
134	0	0	52	21.49	184	4.31	3.86	3.25	0.71	1.92	2.7	0	0	0	0	0	0	-2.55731	-4.298
135	0	1	52	22.86	259	4.59	4.89	2.46	0.87	2.73	3.14	0	0	0	0	0	0	-2.72034	-4.572
136	0	0	53	21.93	217	4.56	3.63	0.63	1.3	2.34	1.8	0	0	0	0	0	0	-2.60967	-4.386
137	0	0	53	26.67	198	5.73	4.2	1.32	1.63	3.26	2	0	0	0	0	0	0	-3.17373	-5.334
138	0	0	53	26.71	324	5.07	6.14	1.66	2	3.4	1.7	1	0	0	0	1	0	-2.41649	-4.342
139	0	0	53	32.05	382	6.53	6.36	2.6	1.52	4.01	2.64	0	0	0	0	1	0	-3.05195	-5.41
140	0	0	53	25	301	5.31	6.21	1.82	1.47	3.9	2.65	0	0	0	0	0	0	-2.975	-5
141	0	0	53	23.83	198	10.84	6.86	2.19	1.85	3.92	2.12	1	0	0	0	1	0	-2.07377	-3.766
142	0	0	53	24.22	252	5.33	5.04	0.78	2.1	2.31	1.1	0	0	0	1	0	0	-2.88218	-4.844
143	0	0	53	22.06	315	4.43	5.34	0.98	1.66	2.94	1.77	0	0	0	0	1	0	-1.86314	-3.412
144	0	1	53	21.48	279	5.31	5.58	2.34	1.41	3.43	2.43	0	0	0	0	1	0	-1.79412	-3.296
145	0	0	53	19.53	214	5.52	4.56	0.74	2.06	2.04	0.99	0	0	0	0	0	0	-2.32407	-3.906
146	0	1	53	31.22	505	4.68	5.83	4.76	0.86	3.39	3.94	0	0	0	0	0	0	-3.71518	-6.244
147	0	1	53	22.06	529	4.43	2.4	1.45	3.27	2.07	0.63	0	0	1	0	0	0	-0.94614	-2.412
148	0	1	54	22.04	280	5.61	5.06	0.7	1.46	3.03	2.08	0	0	0	0	0	0	-2.62276	-4.408
149	0	1	54	29.39	425	5.32	6.02	1.23	1.31	4.11	3.14	0	0	0	0	0	0	-3.49741	-5.878
150	0	0	54	25.63	287	4.66	4.74	0.93	1.59	3.24	2.04	0	0	0	0	0	0	-3.04997	-5.126
151	0	1	54	22.84	423	4.32	3.22	0.76	0.72	2.14	2.97	0	0	0	0	0	0	-2.71796	-4.568
152	0	1	54	30.48	395	4.88	6.07	2.35	1.49	4.05	2.72	1	0	0	0	0	0	-3.62712	-6.096
153	0	0	54	28.52	415	5	6	2.5	1.22	4	3.28	0	0	0	0	0	0	-3.39388	-5.704
154	0	1	54	22.07	444	5.2	5.35	0.71	2.19	2.34	1.07	0	0	0	1	0	0	-2.62633	-4.414
155	0	0	54	22.83	279	5.02	7.32	2.78	1.07	4.43	4.14	0	0	0	0	0	0	-2.71677	-4.566
156	0	0	54	22.64	143	4.94	6.01	0.9	2.19	3.1	1.42	0	0	0	0	0	0	-2.69416	-4.528
157	0	0	54	20.83	141	4.42	4.53	2	1.08	2.74	2.54	0	0	0	0	0	0	-2.47877	-4.166
158	0	1	54	24.54	304	4.85	4.97	1.14	1.69	2.31	1.37	0	0	0	0	0	0	-2.92026	-4.908
159	0	0	54	20.2	335	6.78	4.8	0.74	1.99	1.91	0.96	0	0	0	0	0	0	-2.4038	-4.04
160	0	0	54	29.14	265	4.4	4.2	1.32	1.12	2.2	1.96	0	0	0	1	0	0	-3.46766	-5.828
161	0	0	54	22.03	297	5.04	4.67	0.87	1.91	1.76	0.92	0	0	0	0	0	0	-2.62157	-4.406
162	0	0	54	23.53	385	4.43	4.1	1.45	3.27	2.07	0.63	1	0	1	0	0	0	-1.12107	-2.706
163	0	1	54	24.22	242	5.7	5.48	1.72	1.31	3.12	2.38	0	0	0	0	0	0	-2.88218	-4.844
164	0	1	55	22.34	328	3.46	2.3	1.7	0.9	1.18	1.31	0	0	1	0	0	0	-0.97946	-2.468
165	0	0	55	20.89	197	3.05	5.88	1.69	1.58	3.63	2.3	0	0	0	0	0	0	-2.48591	-4.178
166	0	0	55	21.78	238	4.55	6.34	1.19	1.53	3.87	2.53	0	0	0	0	0	0	-2.59182	-4.356
167	0	0	55	28.19	291	4.84	5.41	1.46	1.64	3.43	2.09	0	0	0	0	0	0	-3.35461	-5.638
168	0	1	55	27.34	470	5	5	2.59	1.07	3	2.8	1	0	0	0	0	0	-3.25346	-5.468
169	0	0	55	26.84	343	5	6	2	1.47	4	2.72	0	0	0	0	0	0	-3.19396	-5.368
170	0	0	55	34.24	80	12.71	4	0.99	0.72	2.43	3.38	1	0	1	0	0	0	-2.39556	-4.848
171	0	0	55	22.27	291	5.41	5.41	2.35	1.04	3.79	3.64	0	0	0	0	0	0	-2.65013	-4.454
172	0	0	55	29.09	317	3.93	5.45	1.53	1.61	3.27	2.03	0	0	0	0	0	0	-3.46171	-5.818
173	0	0	55	20.89	193	4.71	3.54	0.79	0.94	2.21	2.35	0	0	0	0	0	0	-2.48591	-4.178
174	0	1	55	26.17	486	4.9	4.67	2.6	0.9	3.22	3.58	0	0	0	0	0	0	-3.11423	-5.234
175	0	0	55	24.75	306	5.28	4.34	1.47	1.2	2.45	2.04	0	0	0	0	0	1	-2.94525	-4.95
176	0	0	55	20.03	382	5.02	4.65	0.95	1.99	2.1	1.06	0	0	0	0	0	0	-2.38357	-4.006
177	0	1	55	27.47	279	8.69	4.79	1.31	1.39	2.5	1.8	0	0	0	0	0	0	-3.26893	-5.494
178	0	0	55	23.73	229	5.59	3.41	0.61	1.28	1.18	0.92	0	0	0	0	0	0	-2.82387	-4.746
179	0	0	55	27.34	311	5.48	6.6	6.44	1.51	3.73	2.47	0	0	0	0	0	0	-3.25346	-5.468
180	0	0	55	28.46	171	7.91	5.29	4.21	1.46	3.09	2.12	0	0	0	0	0	0	-3.38674	-5.692
181	0	0	55	21.5	225	5.3	5.97	0.97	1.78	3.34	1.88	0	0	0	0	1	0	-1.7965	-3.3
182	0	0	55	31.64	240	5.62	6.13	1.67	1.7	3.44	2.02	0	0	0	0	0	0	-3.76516	-6.328
183	0	1	55	25.4	383	8.9	6.74	3.27	1.24	3.54	2.85	0	0	0	1	1	0	-2.2606	-4.08
184	0	0	55	23.56	351	4.43	4.1	1.45	1.63	2.07	1.27	0	0	0	0	0	0	-2.80364	-4.712
185	0	0	55	29.33	217	4.68	5.68	2.55	1.08	3.35	3.1	0	0	0	0	0	0	-3.49027	-5.866
186	0	0	56	21.48	192	4.96	3.07	0.86	1.07	1.8	1.68	0	0	0	1	0	0	-2.55612	-4.296
187	0	1	56	31.25	327	5.28	4.23	1.6	0.89	2.93	3.29	0	0	0	0	0	0	-3.71875	-6.25
188	0	0	56	26.67	254	9.47	5.18	3.18	1.56	3.22	2.06	0	0	0	0	0	0	-3.17373	-5.334
189	0	0	56	20	258	4.51	3.82	0.59	1.46	2.3	1.58	0	0	0	0	0	0	-2.38	-4
190	0	0	56	32.85	368	5.79	6.09	2.42	1.5	4.21	2.81	1	0	0	0	0	0	-3.90915	-6.57
191	0	1	56	27.28	428	5	6	1.48	1.24	4	3.23	0	0	0	0	0	0	-3.24632	-5.456
192	0	1	56	31.22	341	6	3	2	0.87	2	2.3	1	0	0	0	0	0	-3.71518	-6.244
193	0	0	56	23.53	385	6.36	3.15	1.65	0.91	1.76	1.93	1	0	1	0	0	0	-1.12107	-2.706
194	0	0	56	29.14	327	5.16	8.59	3.99	1.25	5.15	4.12	0	0	0	0	0	0	-3.46766	-5.828
195	0	0	56	20.31	121	4.71	4.62	0.76	1.83	2.59	1.42	0	0	0	0	0	0	-2.41689	-4.062
196	0	1	56	26.4	360	4.35	5.2	2	1.4	3.04	2.17	0	0	0	0	1	0	-2.3796	-4.28
197	0	0	56	28.89	331	7.13	5.32	1.55	2.01	2.67	1.33	0	0	0	0	1	0	-2.67591	-4.778
198	0	0	56	27.34	275	5.23	4.61	1.43	1.29	2.79	2.16	0	0	0	0	0	0	-3.25346	-5.468
199	0	1	56	20.9	360	10.65	4.22	3.65	1.07	1.82	1.7	0	0	0	0	0	0	-2.4871	-4.18
200	0	0	56	25.11	213	5.03	5.7	2.13	1.43	3.01	2.1	0	0	0	0	1	0	-2.22609	-4.022
201	0	0	56	24.24	247	4.68	6.68	1.87	1.44	3.79	2.63	0	0	0	0	0	0	-2.88456	-4.848
202	0	1	56	25.15	292	5.1	5.57	1.52	1.47	3.34	2.27	0	0	0	0	0	0	-2.99285	-5.03
203	0	0	56	#DIV/0!	208	7.1	5.84	2.48	1.22	3.4	2.79	0	0	0	0	0	0	#DIV/0!	#DIV/0!
204	0	0	56	24.35	256	4.36	6.6	1.22	1.35	4.34	3.21	0	0	0	1	0	0	-2.89765	-4.87
205	0	1	56	23.44	372	5.07	5.59	1.1	1.57	3.66	2.33	0	0	0	0	0	0	-2.78936	-4.688
206	0	0	56	25.63	307	8.26	5.24	1.45	1.46	2.67	1.83	0	0	0	0	0	0	-3.04997	-5.126
207	0	0	56	24.44	491	6.76	5.41	1.04	1.65	3.13	1.9	0	0	0	0	1	0	-2.14636	-3.888
208	0	0	56	25.39	305	4.87	4.97	1.16	1.2	2.76	2.3	0	0	0	0	0	0	-3.02141	-5.078
209	0	1	56	22.49	405	5.04	6.51	21.74	0.31	2.43	7.84	0	0	0	0	0	0	-2.67631	-4.498
210	0	1	57	28.65	380	5	4	1	1.15	3	2.61	0	0	0	0	0	0	-3.40935	-5.73
211	0	1	57	25.71	358	5	4	1.09	1.31	3	2.29	0	0	0	0	0	0	-3.05949	-5.142
212	0	0	57	27.03	243	5	4	1.97	0.91	3	3.3	0	0	0	1	1	0	-2.45457	-4.406
213	0	0	57	23.31	281	5	5	0.86	1.77	3	1.69	0	0	0	0	0	0	-2.77389	-4.662
214	0	0	57	20.93	413	7.28	5.6	2.86	2.07	2.97	1.43	0	0	1	0	1	0	-0.04967	-1.186
215	0	1	57	21.11	294	5	3.74	1.55	0.97	2.14	2.21	0	0	0	0	0	0	-2.51209	-4.222
216	0	0	57	23.44	332	4.24	3.49	2.9	0.83	0.9	1.08	1	0	0	0	0	0	-2.78936	-4.688
217	0	1	57	22.31	320	4.48	3.42	2.23	1.01	2.24	2.22	0	0	0	0	0	0	-2.65489	-4.462
218	0	0	57	22.58	353	5.67	7	2.06	1.6	4.21	2.63	0	0	0	0	0	0	-2.68702	-4.516
219	0	1	57	22.27	146	5.61	5.44	1.11	1.62	3.27	2.02	0	0	0	0	0	0	-2.65013	-4.454
220	0	0	57	25.57	345	4.46	7.22	2.85	1.19	4.64	3.9	0	0	0	0	0	0	-3.04283	-5.114
221	0	1	57	22.86	242	5.7	5.48	1.72	1.31	3.12	2.38	0	0	1	0	0	0	-1.04134	-2.572
222	0	0	57	23.11	242	5.7	5.48	1.72	1.31	3.12	2.38	0	0	0	0	0	0	-2.75009	-4.622
223	0	1	57	27.89	317	4.7	6.48	2.51	1.53	3.88	2.54	0	0	0	0	0	0	-3.31891	-5.578
224	0	0	58	19.04	194	5.65	3.28	0.96	1.15	1.73	1.5	0	0	0	1	0	0	-2.26576	-3.808
225	0	1	58	22.91	327	5.2	4.4	0.97	1.36	2.74	2.01	0	0	0	0	0	0	-2.72629	-4.582
226	0	0	58	27.18	264	5.57	4.59	1.26	1.37	2.97	2.17	0	0	0	0	0	0	-3.23442	-5.436
227	0	0	58	25.43	240	5.09	4.61	0.92	1.66	2.82	1.7	0	0	0	0	0	0	-3.02617	-5.086
228	0	1	58	25.39	327	4.75	4.79	1.15	1.05	2.97	2.83	0	0	0	0	0	0	-3.02141	-5.078
229	0	0	58	21.09	233	5.22	4.9	1.28	1.61	2.77	1.72	0	0	0	0	0	0	-2.50971	-4.218
230	0	0	58	25.39	294	11.15	5.58	4.06	1.25	2.6	2.08	1	0	1	0	1	0	-0.58041	-2.078
231	0	1	58	22.15	274	4.64	4.74	0.74	1.35	2.45	1.81	0	0	0	0	0	0	-2.63585	-4.43
232	0	0	58	24.65	448	6.25	6.99	2.8	2.21	3.68	1.67	1	0	0	0	0	0	-2.93335	-4.93
233	0	0	58	22.35	252	5.61	5.99	5.94	1.11	3.59	3.23	0	0	0	0	1	0	-1.89765	-3.47
234	0	0	58	28.01	504	6.67	5.61	0.83	1.36	3.67	2.7	0	0	0	0	0	0	-3.33319	-5.602
235	0	1	58	20.94	349	5.57	4.93	0.59	1.72	2.91	1.69	0	0	0	0	0	0	-2.49186	-4.188
236	0	0	58	20.93	393	18.91	6.35	2.56	1.29	3.74	2.9	0	0	0	0	0	0	-2.49067	-4.186
237	0	0	58	31.05	355	5.01	5.35	2.46	1.24	3.79	3.06	0	0	0	0	1	0	-2.93295	-5.21
238	0	0	58	20.81	277	6	5.61	1.06	2.44	2.58	1.06	0	0	0	0	0	0	-2.47639	-4.162
239	0	0	58	24.53	265	5.26	6.83	1.24	2.06	3.64	1.77	0	0	0	0	0	0	-2.91907	-4.906
240	0	0	58	29.52	362	6.85	6.69	2.84	1.39	3.84	2.76	0	0	1	0	1	0	-1.07188	-2.904
241	0	1	58	22.49	351	4.43	4.1	1.45	3.27	2.07	0.63	0	0	0	0	0	0	-2.67631	-4.498
242	0	0	58	27.56	439	4.65	3.68	2.77	1.09	1.45	1.33	0	0	0	0	0	0	-3.27964	-5.512
243	0	0	58	24.97	242	5.7	5.48	1.72	1.31	3.12	2.38	0	0	0	0	0	0	-2.97143	-4.994
244	0	0	59	22.66	224	4.82	4.64	0.94	1.71	2.69	1.57	0	0	0	0	0	0	-2.69654	-4.532
245	0	1	59	23.53	322	3.91	5.26	3.62	1.14	2.64	2.32	0	0	0	0	1	0	-2.03807	-3.706
246	0	0	59	25.29	333	6.38	5.52	1.97	1.26	3.97	3.15	0	0	0	0	0	0	-3.00951	-5.058
247	0	0	59	23.37	184	10.22	6.73	2.32	1.67	4.39	2.63	0	0	1	0	1	0	-0.34003	-1.674
248	0	0	59	25.39	271	6.94	5.18	1.76	1.61	2.71	1.68	0	0	0	0	0	0	-3.02141	-5.078
249	0	0	59	25.63	169	5.76	5.62	1.78	2.07	3.09	1.49	0	0	0	0	0	0	-3.04997	-5.126
250	0	0	59	30.86	250	5.85	5.19	2.74	0.88	2.69	3.06	1	0	0	1	0	0	-3.67234	-6.172
251	0	0	59	26.67	371	4.96	6.05	5.02	0.87	3.15	3.62	1	0	0	0	1	0	-2.41173	-4.334
252	0	0	59	21.48	246	3.92	5.13	2.48	1.14	2.73	2.39	1	0	0	0	0	0	-2.55612	-4.296
253	0	0	59	22.66	242	5.7	5.48	1.72	1.31	3.12	2.38	0	0	0	0	0	0	-2.69654	-4.532
254	0	0	60	27.71	227	4.54	4.81	1.82	1.5	3.2	2.13	0	0	0	0	0	0	-3.29749	-5.542
255	0	0	60	18.37	294	4.49	5.11	1.72	1.82	2.86	1.57	0	0	0	0	0	0	-2.18603	-3.674
256	0	0	60	24.88	231	6.24	6.65	2.31	1.53	4.36	2.85	0	0	0	0	0	0	-2.96072	-4.976
257	0	0	60	31.24	324	6.37	4.24	1.63	1.72	1.98	1.15	0	0	0	0	0	0	-3.71756	-6.248
258	0	0	60	26.4	299	5.05	10.4	2.26	1.6	6.59	4.12	0	0	0	0	0	0	-3.1416	-5.28
259	0	0	60	25.39	340	4.56	5.4	3.18	1.01	1.59	1.57	1	0	0	0	1	0	-2.25941	-4.078
260	0	1	60	22.48	320	4.97	4.56	0.52	1.5	2.2	1.47	1	0	0	1	0	0	-2.67512	-4.496
261	0	0	61	21.63	271	4.13	4.81	0.43	1.83	2.72	1.49	0	0	0	0	0	0	-2.57397	-4.326
262	0	0	61	24.97	256	5.41	3.54	1.35	1.26	1.42	1.13	0	0	0	0	0	0	-2.97143	-4.994
263	0	0	61	26.84	153	6.02	5.67	3.15	1.2	3.09	2.58	1	0	0	0	0	0	-3.19396	-5.368
264	0	1	62	19.92	138	4.96	5.35	0.86	1.18	3.22	2.73	0	0	0	1	0	0	-2.37048	-3.984
265	0	0	62	31.24	324	6.37	4.24	1.63	1.72	1.98	1.15	0	0	0	0	0	0	-3.71756	-6.248
266	0	0	62	27.39	491	6.76	5.41	1.04	1.65	3.13	1.9	0	0	0	0	1	0	-2.49741	-4.478
267	0	0	63	25.39	333	4.22	4.99	1.41	1.93	2.75	1.42	1	0	0	1	0	0	-3.02141	-5.078
268	0	0	63	30.13	437	4.33	6	4.7	1.86	2.89	1.55	1	0	0	0	0	0	-3.58547	-6.026
269	0	0	63	25.63	124	5.12	4.5	1.02	1.5	1.92	1.28	1	0	0	0	0	0	-3.04997	-5.126
270	0	1	63	25.82	307	5.55	6.38	1.79	1.02	3.67	3.6	0	0	0	0	1	0	-2.31058	-4.164
271	0	0	63	25.97	309	5.04	4.28	2.37	1.02	1.24	1.22	0	0	0	1	1	0	-2.32843	-4.194
272	0	0	63	28.13	442	4.43	4.1	1.45	1.63	2.07	1.27	0	0	0	0	0	0	-3.34747	-5.626
273	0	1	63	24.09	330	12.44	4.65	2.92	1.12	2.6	2.32	0	0	0	0	1	0	-2.10471	-3.818
274	0	0	63	24.65	439	4.65	3.68	2.77	1.09	1.45	1.33	1	0	0	0	0	0	-2.93335	-4.93
275	0	0	63	24.97	306	3.82	4.14	1.74	1.32	2.21	1.67	0	0	0	0	0	0	-2.97143	-4.994
276	0	1	64	23.24	310	5.53	3.97	5.57	1.11	2.15	1.94	1	0	0	1	1	0	-2.00356	-3.648
277	0	0	64	21.91	206	5.14	4.88	0.93	1.59	2.44	1.53	0	0	0	0	0	0	-2.60729	-4.382
278	0	0	65	26.52	219	4.9	5.49	0.91	1.48	3.81	2.57	0	0	0	0	0	0	-3.15588	-5.304
279	0	0	65	25.1	351	6.23	4.76	1.55	1.54	2.55	1.66	0	0	0	0	0	0	-2.9869	-5.02
280	0	1	65	26.3	385	4.39	4.26	0.89	1.79	2.35	1.31	1	0	0	0	0	0	-3.1297	-5.26
281	0	0	65	30.3	213	5.03	5.7	2.13	1.43	3.01	2.1	0	0	0	0	0	0	-3.6057	-6.06
282	0	0	65	22.22	351	4.43	4.1	1.45	1.63	2.07	1.27	0	0	0	0	0	0	-2.64418	-4.444
283	0	1	65	26.56	242	5.7	5.48	1.72	1.31	3.12	2.38	0	0	0	0	0	0	-3.16064	-5.312
284	0	1	66	18.13	322	4.92	5.46	0.76	2.08	3.19	1.53	0	0	0	1	0	0	-2.15747	-3.626
285	0	0	66	28.72	320	4.97	4.56	0.52	1.5	2.2	1.47	0	0	0	0	0	0	-3.41768	-5.744
286	0	0	66	22.89	298	4.2	6.74	0.76	2.35	3.8	1.62	0	0	0	0	0	0	-2.72391	-4.578
287	0	0	67	29.72	335	5.6	4.41	1.1	1.27	2.61	2.06	0	0	0	0	0	0	-3.53668	-5.944
288	0	1	67	27.34	619	5.67	3.95	2.88	1.05	2.65	2.52	0	0	0	0	1	0	-2.49146	-4.468
289	0	0	67	23.12	419	5.93	2.74	0.64	1.08	1.58	1.46	0	0	0	0	0	0	-2.75128	-4.624
290	0	0	67	23.81	293	6.14	4.97	4.03	1.16	3.31	2.85	0	0	0	0	0	0	-2.83339	-4.762
291	0	1	67	25.22	413	6.84	5.42	1.95	1.24	3.56	2.87	0	0	0	0	0	0	-3.00118	-5.044
292	0	0	67	22.96	294	9.81	4.38	1.13	1.25	2.8	2.24	0	0	0	0	0	0	-2.73224	-4.592
293	0	0	67	21.76	183	4.73	4.55	1.05	1.81	2.2	1.22	0	0	0	0	0	0	-2.58944	-4.352
294	0	1	67	25.71	357	5.82	4.7	1.19	1.12	3.19	2.85	0	0	0	0	0	0	-3.05949	-5.142
295	0	0	67	23.44	402	4.35	5.86	2.47	1.07	3.05	2.85	1	0	0	0	1	0	-2.02736	-3.688
296	0	0	68	27.56	325	4.99	5.92	1.71	1.44	3.95	2.74	0	0	0	0	0	0	-3.27964	-5.512
297	0	0	68	25.21	231	6.33	4.36	0.68	2.24	2.27	1.01	0	0	0	0	0	0	-2.99999	-5.042
298	0	0	68	25.07	307	8.55	6.81	3.87	1.28	3.1	2.42	0	0	0	1	1	0	-2.22133	-4.014
299	0	0	68	27.11	234	5.23	7.48	1.71	1.71	3.88	2.27	0	0	0	0	1	0	-2.46409	-4.422
300	0	0	68	18.03	351	4.43	4.1	1.45	1.63	2.07	1.27	0	0	0	0	0	0	-2.14557	-3.606
301	0	0	68	29.59	389	9.68	5.39	2.14	1.22	3.31	2.71	1	0	1	0	1	0	-1.08021	-2.918
302	0	0	68	28.3	248	4.93	6.05	0.69	1.43	3.94	2.76	0	0	0	0	0	0	-3.3677	-5.66
303	0	0	69	24.45	486	3.97	6.05	2.66	1.33	4.02	3.02	0	0	0	0	0	0	-2.90955	-4.89
304	0	1	69	22.31	288	4.03	5.02	1.18	1.95	2.61	1.34	0	0	0	1	0	0	-2.65489	-4.462
305	0	0	69	26.22	307	8.26	5.24	1.45	1.46	2.67	1.83	0	0	0	1	0	0	-3.12018	-5.244
306	0	0	69	22.27	146	5.61	5.44	1.11	1.62	3.27	2.02	0	0	0	0	0	0	-2.65013	-4.454
307	0	1	70	19.74	271	4.45	2.98	0.71	1.03	1.76	1.71	0	0	0	0	0	0	-2.34906	-3.948
308	0	0	70	26.67	399	4.88	5.03	2.08	1.27	3.38	2.66	0	0	0	0	0	0	-3.17373	-5.334
309	0	0	70	23.73	298	4.89	4.68	1.36	1.68	2.42	1.44	1	0	0	1	0	0	-2.82387	-4.746
310	1	1	59	23.43	345	5.05	5.34	1.25	1.46	2.82	1.93	0	0	0	0	1	0	-2.02617	-3.686
311	1	0	52	20.4	334	4.8	6.19	0.89	1.44	3.33	2.31	0	0	0	0	1	1	-1.6656	-3.08
312	1	1	62	23.03	436	4.51	4.53	1.42	1.5	2.55	1.7	0	0	0	0	0	0	-2.74057	-4.606
313	1	0	50	29.59	124	5.53	4.77	0.55	1.59	2.57	1.62	0	1	0	0	0	0	0.68979	0.082
314	1	1	50	28.72	342	14.72	7.56	12.09	0.99	4.92	4.97	0	0	1	0	1	0	-0.97668	-2.744
315	1	0	53	22.22	247	5.8	5.12	0.86	1.53	2.45	1.6	0	0	0	0	0	0	-2.64418	-4.444
316	1	1	70	21.16	354	4.93	5.04	0.75	1.61	2.55	1.58	0	0	0	1	0	0	-2.51804	-4.232
317	1	0	48	21.94	367	4.55	4.25	1.1	1.35	2.03	1.5	0	1	0	0	0	0	1.60014	1.612
318	1	1	40	23.74	360	5.04	4.97	1.29	1.27	3.24	2.55	0	0	0	0	0	0	-2.82506	-4.748
319	1	0	69	23.56	248	4.71	6.13	3.11	1.53	3.29	2.15	0	1	0	0	0	0	1.40736	1.288
320	1	0	42	22.89	171	5.34	5.98	0.71	1.85	3.18	1.72	0	0	0	0	0	0	-2.72391	-4.578
321	1	1	44	25.71	351	8.67	5.03	3.37	0.75	2.82	3.76	0	0	1	0	0	0	-1.38049	-3.142
322	1	1	51	21.26	308	5.37	6.07	1.29	1.5	3.28	2.19	0	0	0	0	0	0	-2.52994	-4.252
323	1	0	70	23.56	372	2.91	5.13	2.36	1.19	3.52	2.96	1	0	1	0	0	0	-1.12464	-2.712
324	1	1	46	24.01	331	4.29	6.74	1.47	1.17	4.51	3.85	0	0	0	0	1	0	-2.09519	-3.802
325	1	0	54	22.89	381	6.6	6.19	4.04	1.5	3.71	2.47	0	1	1	0	1	0	3.92809	4.422
326	1	0	52	22.6	268	4.4	5.6	1.19	1.7	3.11	1.83	0	1	0	0	1	0	2.2836	2.48
327	1	1	50	23.44	311	6.6	6.19	4.04	1.5	3.71	2.47	0	0	0	0	0	0	-2.78936	-4.688
328	1	0	54	19.09	289	4.88	5.24	1.09	1.72	2.89	1.68	0	1	0	0	0	1	1.93929	2.182
329	1	0	46	27.34	348	10.48	4.34	3.43	0.83	2.52	3.04	0	0	1	1	0	0	-1.57446	-3.468
330	1	0	56	25.33	279	5.68	6.03	2.54	1.48	3.67	2.48	0	0	0	0	1	0	-2.25227	-4.066
331	1	0	55	26.63	305	4.47	6.65	1.04	2.37	3.52	1.49	1	0	0	0	1	0	-2.40697	-4.326
332	1	0	44	20.43	271	4.56	2.98	0.94	1.04	1.61	1.55	0	0	0	0	0	0	-2.43117	-4.086
333	1	0	59	20.45	224	4.9	5.32	1.47	1.91	2.49	1.3	0	1	0	0	0	0	1.77745	1.91
334	1	0	57	24.34	342	5.09	5.59	2.67	1.21	3.06	2.53	0	0	0	0	1	0	-2.13446	-3.868
335	1	1	64	19.15	310	4.21	4.96	1.29	1.4	2.28	1.63	0	0	0	1	0	0	-2.27885	-3.83
336	1	0	51	26.04	225	5.77	5.44	2.56	1.37	3.22	2.35	0	0	0	0	1	0	-2.33676	-4.208
337	1	1	50	23.44	352	13.21	7.63	6.59	1.08	4.44	4.11	0	0	1	0	0	0	-1.11036	-2.688
338	1	0	68	24.97	290	6.36	3.42	1.59	1.14	2.03	1.78	0	0	1	0	0	0	-1.29243	-2.994
339	1	0	53	20.83	335	4.7	6.34	2.6	1.26	4.29	3.4	0	0	0	0	1	0	-1.71677	-3.166
340	1	0	48	19.05	191	4.31	5.29	1.22	1.99	2.84	1.43	0	0	0	0	0	0	-2.26695	-3.81
341	1	1	53	24.59	281	16.43	4.97	2.73	0.9	3.02	3.36	0	0	1	0	1	0	-0.48521	-1.918
342	1	0	46	30.82	302	3.82	5.44	1.05	1.57	3.31	2.11	0	0	0	0	0	1	-3.66758	-6.164
343	1	0	56	17.58	298	4.12	4.37	0.69	1.56	1.83	1.17	0	0	0	0	0	0	-2.09202	-3.516
344	1	0	58	27.24	226	6.64	5.4	3.05	1.08	3.31	3.06	0	0	0	0	0	0	-3.24156	-5.448
345	1	0	57	25.65	379	4.19	6.29	2.23	1.1	3.52	3.2	1	0	1	0	0	0	-1.37335	-3.13
346	1	0	48	21.64	261	4.62	6.06	1.85	1.31	3.64	2.78	0	0	0	0	1	0	-1.81316	-3.328
347	1	0	57	25.3	226	6.64	5.4	3.05	1.08	3.31	3.06	0	1	0	0	0	0	1.2003	0.94
348	1	1	64	23.18	348	4.76	4.54	1.05	1.04	2.44	2.35	0	0	0	1	0	0	-2.75842	-4.636
349	1	1	61	22.49	438	5.12	4.54	2.58	0.87	2.76	3.17	0	0	0	0	0	0	-2.67631	-4.498
350	1	1	52	23.31	357	5.34	5.6	1.48	1.11	3.81	3.43	0	0	0	1	1	0	-2.01189	-3.662
351	1	0	52	20.44	253	8.96	5.28	0.87	1.99	2.39	1.2	0	0	1	0	1	0	0.00864	-1.088
352	1	1	63	22.49	392	4.55	5.54	2.16	1.41	3.15	2.23	0	0	0	1	1	0	-1.91431	-3.498
353	1	0	58	21.33	220	6.01	5.75	0.95	1.18	3.12	2.64	0	1	0	0	0	0	1.67273	1.734
354	1	0	67	22.77	236	6.1	5.09	1.61	1.16	2.78	2.4	0	0	1	0	0	0	-1.03063	-2.554
355	1	0	53	26.64	262	4.75	6.48	2.19	1.32	4.04	3.06	0	0	0	0	1	0	-2.40816	-4.328
356	1	0	51	29	308	4.83	4.82	1.03	1.5	2.49	1.66	0	0	0	0	0	0	-3.451	-5.8
357	1	0	63	16.65	192	5.98	6.36	1.18	2.38	3.74	1.57	1	1	1	0	0	0	3.90865	4.67
358	1	1	67	22.31	313	5.67	3.75	1	0.82	2.5	3.05	0	0	0	1	0	0	-2.65489	-4.462
359	1	0	70	21.23	450	4.95	5.95	3.35	1.07	3.58	3.35	0	0	0	0	1	0	-1.76437	-3.246
360	1	0	49	22.89	287	4.52	4.01	0.59	1.44	2.47	1.72	0	0	0	0	0	0	-2.72391	-4.578
361	1	1	49	26.22	394	4.95	6.56	0.8	1.22	4.98	4.08	0	0	0	0	1	0	-2.35818	-4.244
362	1	0	52	22.03	230	10.63	5.99	2.55	1.33	4.13	3.11	0	0	1	0	1	0	-0.18057	-1.406
363	1	0	43	22.83	221	4.54	5.82	4.12	1.11	3.24	2.92	0	0	0	0	1	0	-1.95477	-3.566
364	1	0	58	17.67	241	7.58	3.61	1.26	1.19	1.76	1.48	0	0	0	0	0	0	-2.10273	-3.534
365	1	0	57	22.89	253	5.96	5.59	4.12	1.11	3.24	2.92	0	1	0	0	1	0	2.24909	2.422
366	1	0	50	22.03	307	4.19	4.61	1.53	1.65	2.09	1.27	0	0	0	0	0	0	-2.62157	-4.406
367	1	1	55	23.14	484	4.03	4.73	2.96	0.82	3.35	4.09	0	1	1	1	0	0	3.13634	3.372
368	1	0	49	26.49	324	5.1	6.1	4.1	0.97	3.13	3.23	0	1	1	0	1	0	3.49969	3.702
369	1	0	53	29	308	4.83	4.82	1.03	1.5	2.49	1.66	0	0	0	0	0	0	-3.451	-5.8
370	1	0	46	21.16	261	4.6	4.85	1.19	1.11	3.29	2.96	0	0	0	0	0	0	-2.51804	-4.232
371	1	1	59	22.58	298	6.1	4.18	0.96	1.41	2.02	1.43	0	0	1	0	0	0	-1.00802	-2.516
372	1	1	64	21.56	437	3.84	3.76	1.54	1.3	1.85	1.42	0	0	0	0	0	0	-2.56564	-4.312
373	1	0	57	22.03	260	3.99	5.15	0.84	1.81	2.3	1.27	0	0	1	0	0	0	-0.94257	-2.406
374	1	0	53	25.97	210	3.84	3.76	1.54	1.3	1.85	1.42	0	0	0	0	0	0	-3.09043	-5.194
375	1	0	52	21.88	253	4.99	5.36	2.63	1.61	1.88	1.17	0	0	0	0	1	0	-1.84172	-3.376
376	1	0	48	20.55	292	4.92	5.86	1.54	2.35	2.93	1.25	0	1	0	0	0	0	1.76555	1.89
377	1	1	55	22.59	317	5.23	5.24	2.2	1.25	3.28	2.62	0	0	0	0	0	0	-2.68821	-4.518
378	1	1	58	30.42	189	11.5	5.12	3.66	1.02	2.12	2.08	0	1	0	0	0	0	0.59102	-0.084
379	1	1	67	22.89	268	5	5	2.48	1.27	3	2.36	0	0	0	0	0	0	-2.72391	-4.578
380	1	0	53	22.19	224	4.38	5.06	0.93	1.77	2.74	1.55	0	0	0	0	0	0	-2.64061	-4.438
381	1	0	49	21.17	2.9	5.33	4.87	0.95	1.68	2.39	1.42	0	0	0	0	0	0	-2.51923	-4.234
382	1	0	57	20.08	247	4.33	5.18	1.13	1.64	2.36	1.44	0	0	0	0	0	0	-2.38952	-4.016
383	1	0	57	20.45	298	5	4	0.93	1.06	2	1.89	0	0	0	0	0	0	-2.43355	-4.09
384	1	0	53	37.46	474	5	3	1.95	0.99	2	2.02	0	0	0	0	0	0	-4.45774	-7.492
385	1	0	68	27.89	236	4.87	7.01	3.18	1.54	3.4	2.21	0	1	0	1	1	0	1.65409	1.422
386	1	1	45	23.05	387	4.58	3.46	4.31	0.78	1.71	2.19	0	0	0	0	1	0	-1.98095	-3.61
387	1	0	63	27.27	208	4.99	4.37	0.76	1.16	2.87	2.47	1	0	0	0	0	0	-3.24513	-5.454
388	1	0	54	28.89	308	6.87	5.22	2.51	1.35	2.76	2.04	0	1	1	0	1	0	3.21409	3.222
389	1	1	53	21.8	367	4.35	4.65	1.83	1.09	2.69	2.47	0	1	0	0	0	0	1.6168	1.64
390	1	0	55	20.5	272	8.75	5.26	1.83	1.54	2.49	1.62	1	0	0	0	0	0	-2.4395	-4.1
391	1	1	48	29.69	518	4.68	5.21	2.94	0.92	3	3.26	0	0	0	0	0	0	-3.53311	-5.938
392	1	0	43	22.86	287	4.67	4.96	0.56	1.99	2.4	1.21	0	0	0	0	0	0	-2.72034	-4.572
393	1	0	55	24.14	225	8.03	4.24	1.6	1.58	2.53	1.6	0	0	0	0	0	0	-2.87266	-4.828
394	1	0	45	21.23	255	5.07	6.79	1.28	2.46	4.34	1.76	1	0	0	0	0	0	-2.52637	-4.246
395	1	0	50	22.27	196	4.17	6.72	1.11	2.46	4.26	1.73	0	0	0	0	0	0	-2.65013	-4.454
396	1	0	48	22.06	212	5.96	6.54	1.03	1.85	4.3	2.32	0	1	0	0	0	0	1.58586	1.588
397	1	0	54	21.78	258	3.69	3.51	0.65	1.23	1.91	1.55	0	0	0	0	0	0	-2.59182	-4.356
398	1	1	59	27.68	485	10.07	5.97	4.64	1.22	3.44	2.82	1	0	1	0	0	0	-1.61492	-3.536
399	1	0	53	25.71	308	5.78	5.91	2.13	1.14	4.37	3.83	1	0	0	0	0	0	-3.05949	-5.142
400	1	0	46	25.39	284	5.09	4.61	1.53	1.65	2.94	1.78	0	0	0	0	0	0	-3.02141	-5.078
401	1	1	52	21.8	345	5.21	4.97	1.41	1.18	3.26	2.76	0	0	0	0	0	0	-2.5942	-4.36
402	1	0	50	23.46	275	4.03	3.22	1.93	0.81	2.06	2.54	0	0	0	1	1	0	-2.02974	-3.692
403	1	1	48	24.77	240	8.95	5.54	8.78	0.7	2.76	3.94	0	0	1	0	0	0	-1.26863	-2.954
404	1	0	53	27.11	386	7.65	5.96	1.98	1.69	3.75	2.22	0	0	1	0	1	0	-0.78509	-2.422
405	1	0	59	19.53	235	5.03	4.83	2.11	1.48	2.69	1.82	0	0	0	0	0	0	-2.32407	-3.906
406	1	0	59	18.36	317	4.41	5.15	0.87	1.72	3.29	1.92	1	0	0	1	0	0	-2.18484	-3.672
407	1	1	48	20.52	234	9.31	5.6	0.59	1.82	3.3	1.81	0	0	1	0	1	0	-0.00088	-1.104
408	1	1	57	26.4	469	9.49	6.61	5.24	1.39	4.12	2.94	0	0	0	0	0	0	-3.1416	-5.28
409	1	0	51	22.66	367	5.66	6.09	1.97	1.38	3.92	2.84	0	0	0	1	1	0	-1.93454	-3.532
410	1	1	60	24.65	315	8.11	5.55	2.27	1.29	3.51	2.72	1	0	0	1	1	0	-2.17135	-3.93
411	1	1	50	29.41	387	8.48	8.22	2.54	1.75	5.3	3.03	0	0	1	1	0	0	-1.82079	-3.882
412	1	1	51	29.69	649	10.09	5.48	4.36	1.12	3.82	3.41	1	0	1	1	1	0	-1.09211	-2.938
